# Supplementary material for: Translocating Mycobacterium ulcerans: An experimental model
Source: PLoS One. 2020 Dec 30;15(12):e0230544. doi: 10.1371/journal.pone.0230544 (PMC7773229; doi:10.1371/journal.pone.0230544)
Supplement: S1 Table — (XLSX) [file pone.0230544.s001.xlsx]

## Sheet: Table S1
	Male rats
		Days	A	C	E	F	G	K	L	M
	KR-b Ct values	D-0	Ng	Ng	Ng	Ng	Ng	Ng	Ng	Ng
		D-1	Ng	Ng	30.2	30.7	29.69	30.2	30.7	29.69
		D-3	Ng	Ng	30.89	31.03	30.78	30.89	31.03	30.78
		D-5	Ng	Ng	34.66	35.8	34.7	34.66	35.8	34.7
		D-7	Ng	Ng	36.43	36.6	36.01	35.37	36.83	35.62
		D-10	Ng	Ng	37.6	37.5	37.2	36.93	37.6	37.01
		D-13	/	/	/	/	/	38.6	38.1	38.2
		D-16	/	/	/	/	/	39.9	Ng	39.8
		D-19	/	/	/	/	/	Ng	Ng	Ng
		D-22	/	/	/	/	/	Ng	Ng	Ng
	IS2606 Ct values	D-0	Ng	Ng	Ng	Ng	Ng	Ng	Ng	Ng
		D-1	Ng	Ng	31.2	31.7	30.69	30.92	30.77	30.69
		D-3	Ng	Ng	31.89	31.93	31.78	31.69	31.92	31.68
		D-5	Ng	Ng	32.66	33.8	33.7	33.6	33.8	33.97
		D-7	Ng	Ng	35.43	35.6	36.01	35.49	36.27	35.91
		D-10	Ng	Ng	37.24	37.78	37.81	36.44	37.01	37.42
		D-13	/	Ng	/	/	/	38.06	38.78	38.28
		D-16	/	Ng	/	/	/	39.44	Ng	39.42
		D-19	/	Ng	/	/	/	Ng	Ng	Ng
		D-22	/	Ng	/	/	/	Ng	Ng	Ng
	Female rats
		Days	B	D	H	I	J	N	O	P
	KR-b Ct values	D-0	Ng	Ng	Ng	Ng	Ng	Ng	Ng	Ng
		D-1	Ng	Ng	29.83	29.59	30.03	29.83	29.59	30.03
		D-3	Ng	Ng	30.4	30.26	30.5	30.4	30.26	30.5
		D-5	Ng	Ng	33.74	33.89	34.2	33.74	33.89	34.2
		D-7	Ng	Ng	36.1	36.8	37.35	36.1	36.8	37.35
		D-10	Ng	Ng	38.4	38.67	39.2	37.4	37.67	37.2
		D-13	/	/	/	/	/	38.67	38.26	38.79
		D-16	/	/	/	/	/	39.2	39.46	39.12
		D-19	/	/	/	/	/	Ng	Ng	Ng
		D-22	/	/	/	/	/	Ng	Ng	Ng
	IS2606 Ct values	D-0	Ng	Ng	Ng	Ng	Ng	Ng	Ng	Ng
		D-1	Ng	Ng	30.83	30.69	30.37	30.83	30.39	30.29
		D-3	Ng	Ng	31.49	31.96	31.65	31.14	32.06	32.35
		D-5	Ng	Ng	33.02	33.38	34	33.54	34.89	35.2
		D-7	Ng	Ng	35.61	36.18	37.15	36.31	36.29	37.15
		D-10	Ng	Ng	37.4	38.92	38.82	37.84	37.27	38.25
		D-13	/	Ng	/	/	/	38.97	38.96	38.69
		D-16	/	Ng	/	/	/	39.52	39.86	39.20
		D-19	/	Ng	/	/	/	Ng	Ng	Ng
		D-22	/	Ng	/	/	/	Ng	Ng	Ng
